# Supplementary material for: Analysis of Codon Usage of Speech Gene FoxP2 among Animals
Source: Biology (Basel). 2021 Oct 21;10(11):1078. doi: 10.3390/biology10111078 (PMC8614651; doi:10.3390/biology10111078)
Supplement: Supplementary file 1 [file biology-10-01078-s001.zip]

Archive with 1 entries (1 files):
- biology-1378170-supplementary.pdf
